# Supplementary material for: Defecation status, intestinal microbiota, and habitual diet are associated with the fecal bile acid composition: a cross-sectional study in community-dwelling young participants
Source: Eur J Nutr. 2023 Mar 7;62(5):2015–26. doi: 10.1007/s00394-023-03126-8 (PMC10349756; doi:10.1007/s00394-023-03126-8)
Supplement: Supplementary file 1 — Supplementary file1 (XLSX 17 KB) [file 394_2023_3126_MOESM1_ESM.xlsx]

## Sheet: Sheet1
Article title:	Defecation status, intestinal microbiota, and habitual diet are associated with the fecal bile acid composition: A cross-sectional study in community-dwelling young participants
Journal name:	European Journal of Nutrition
Author names:	Yosuke Saito* and Toyoaki Sagae
	*Corresponding author: Department of Clinical Nutrition, Faculty of Health and Wellness Sciences, Hiroshima International University, E-mail: saito-y@hirokoku-u.ac.jp
Seventeen variables used in the cluster analysis
The K-means cluster analysis based on squared Euclidean distance was used. The number of clusters was set to 3.
All these variables were used in the analysis without standardization.
The cluster analysis were performed using the Statistical Package for the Social Sciences Software Ver. 28.0 for Windows (IBM SPSS Statistics Base, Inc., Chicago, IL, USA).
ID	CA	CDCA	DCA	UDCA	LCA	7oxoDCA	7oxoLCA	G_CA	G_CDCA	G_DCA	G_UDCA	G_LCA	T_CA	T_CDCA	T_DCA	T_UDCA	T_LCA
	μmol/g	μmol/g	μmol/g	μmol/g	μmol/g	μmol/g	μmol/g	μmol/g	μmol/g	μmol/g	μmol/g	μmol/g	μmol/g	μmol/g	μmol/g	μmol/g	μmol/g
001	0	0.05488	1.89872	0.10696	1.38016	0	0	0	0	0	0	0	0	0	0	0	0
002	0	0	0.56584	0	0.424	0	0	0	0	0	0	0	0	0	0	0	0
003	0	0	1.83792	0	1.73928	0	0	0	0	0	0	0	0	0	0	0	0
004	0	0	0.736	0	1.56432	0	0	0	0	0	0	0	0	0	0	0	0
005	0	0	4.4558	0	4.5916	0	0	0	0	0	0	0	0	0	0	0	0
006	0.19152	0.17576	0.30584	0.04288	0	0	0	0	0	0	0	0	0	0	0	0	0
007	0	0	1.44976	0	2.86976	0	0	0	0	0	0	0	0	0	0	0	0
008	0	0	1.08448	0	0.89736	0	0	0	0	0	0	0	0	0	0	0	0
009	0	0	2.812	0	2.06488	0	0	0	0	0	0	0	0	0	0	0	0
010	0.1392	0.22432	2.0796	0.19368	0.62352	0.08096	0	0	0	0	0	0	0	0	0	0	0
011	3.9444	2.49568	0	0.25104	0	0	0	0	0	0	0	0	0.0228	0	0	0	0
012	0	0	2.23088	0	1.74216	0	0	0	0	0	0	0	0	0	0	0	0
013	0.14976	0.11024	0.79512	0.1268	0.1284	0.1296	0	0	0	0	0	0	0	0	0	0	0
014	2.8084	1.00336	0.22752	0.19944	0	0.1532	0	0	0	0	0	0	0	0	0	0	0
015	0	0	1.4352	0	0.35288	0	0	0	0	0	0	0	0	0	0	0	0
016	0	0	2.17992	0	1.10744	0	0	0	0	0	0	0	0	0	0	0	0
017	0	0.05176	4.0962	0.066	3.74288	0	0	0	0	0	0	0	0	0	0	0	0
018	0.44248	0.1328	0.51296	0.05608	0.13496	0	0	0	0	0	0	0	0	0	0	0	0
019	0.59928	0.40312	1.12744	0.40904	0.5136	0.4328	0.27024	0	0	0	0	0	0	0	0	0	0
020	0	0	0.3748	0	0.3764	0	0	0	0	0	0	0	0	0	0	0	0
021	0.16072	0.1736	2.0082	0.68624	0.45128	0.11	0	0	0	0	0	0	0	0	0	0	0
022	0	0.04296	1.66616	0.13448	1.51816	0	0	0	0	0	0	0	0	0	0	0	0
023	1.8364	0.69504	0.02256	0.25632	0	0.06376	0	0	0	0	0	0	0	0	0	0	0
024	0.05824	0.0548	0.45168	0.13696	0.17496	0	0	0	0	0	0	0	0	0	0	0	0
025	0.19048	0.11024	4.3036	0.08592	2.35688	0	0	0	0.04096	0	0	0	0	0	0	0	0
027	0	0.04712	1.58416	0.06264	0.6072	0.04208	0	0	0	0	0	0	0	0	0	0	0
028	0	0	0.89328	0	1.1588	0	0	0	0	0	0	0	0	0	0	0	0
029	0	0	0.46552	0	0.62256	0	0	0	0	0	0	0	0	0	0	0	0
030	0	0	0.56456	0	1.0908	0	0	0	0	0	0	0	0	0	0	0	0
031	0.09944	0.09648	1.12232	0.13328	0.4056	0.042	0	0	0.05584	0	0	0	0.02528	0	0	0	0
032	2.82856	1.10432	0.83304	1.7588	0.13008	0.48536	0	0	0	0	0	0	0.02072	0	0	0	0
033	0	0	1.25168	0	0.95472	0	0	0	0	0	0	0	0	0	0	0	0
034	0	0	0.47288	0	0.57168	0	0	0	0	0	0	0	0	0	0	0	0
035	0	0.04296	2.11496	0.06888	1.3348	0	0	0	0	0	0	0	0	0	0	0	0
036	0	0	0.2996	0	0.90032	0	0	0	0	0	0	0	0	0	0	0	0
037	0	0	3.86344	0.04376	1.84112	0	0	0	0	0	0	0	0	0	0	0	0
038	0	0.3516	0.8048	0.05824	1.91488	0	0	0	0	0	0	0	0	0	0	0	0
039	1.65368	0.69112	0.11432	0.29424	0	0.14688	0	0	0	0	0	0	0	0	0	0	0
040	2.02136	0.98136	1.92248	0.05632	0.19168	0	0	0	0	0	0	0	0	0	0	0	0
041	1.49984	0.69896	0.71616	0.05288	0.26712	0	0	0	0	0	0	0	0.07488	0	0	0	0
042	0.05032	0.0416	2.18336	0.05312	0.62088	0.16616	0	0	0	0	0	0	0	0	0	0	0
043	0.2424	0.14384	4.5488	0.29352	1.02712	0.18408	0	0	0	0	0	0	0	0	0	0	0
044	0.15104	0.29624	6.1248	0.6944	2.6816	0.1148	0	0	0	0	0	0	0	0	0	0	0
045	0.17168	0.058	0	0.17216	0	0.06816	0	0	0	0	0	0	0	0	0	0	0
046	0.98376	0.1144	0.4972	0.17736	0.04976	1.0512	0	0	0	0	0	0	0	0	0	0	0
047	0.19112	0	1.18488	0.15256	0.07432	0.23768	0	0	0	0	0	0	0	0	0	0	0
048	0.77056	0.7232	6.7992	0.78752	1.32216	0.09496	0	0	0	0	0	0	0	0	0	0	0
049	0	0.0408	2.36568	0.10304	1.15832	0	0	0	0	0	0	0	0	0	0	0	0
050	1.59032	0.77848	2.9536	1.41064	0.37528	0.25144	0	0	0	0	0	0	0	0	0	0	0
051	2.12896	0.59408	0	0.54336	0	0.4592	0	0	0	0	0	0	0	0	0	0	0
052	2.7784	4.5008	0.8108	1.43488	0.19304	1.15368	1.03536	0.09008	0.28488	0	0	0	0.03128	0	0	0	0
053	0	0	1.74656	0.0632	1.3416	0	0	0	0	0	0	0	0	0	0	0	0
054	0.16176	0.19232	1.27784	0.108	0.2648	0.05472	0	0	0	0	0	0	0	0	0	0	0
055	0	0	1.64456	0	0.68784	0	0	0	0	0	0	0	0	0	0	0	0
056	0.13368	0.08736	3.92776	0.04248	1.41072	0.0824	0	0.77656	0.55128	0.45248	0	0	0.09664	0.06	0.10008	0	0
057	1.47	0.98936	1.66592	0.31776	0.15616	0.14248	0	0	0	0	0	0	0	0	0	0	0
058	0.59336	0.23728	1.49424	0.85392	0.21256	0.26184	0	0	0	0	0	0	0	0	0	0	0
059	0.08008	0.04544	1.38144	0	0.67296	0	0	0	0	0	0	0	0	0	0	0	0
060	0.44616	0.48408	0.03608	0.19432	0	0.0956	0	0	0	0	0	0	0	0	0	0	0
061	0	0	0.64864	0	1.03512	0	0	0	0	0	0	0	0	0	0	0	0
062	1.82936	0.29968	1.598	0.55376	0.24248	0.4956	0	0	0	0	0	0	0	0	0	0	0
064	0	0	1.218	0.10496	0.40968	0	0	0	0	0	0	0	0	0	0	0	0
065	2.23784	0.764	0	0.3056	0	0.07984	0	0	0	0	0	0	0	0	0	0	0
066	0	0.05064	2.71544	0	3.10008	0	0	0	0	0	0	0	0	0	0	0	0
068	0	0	1.20576	0	0.66544	0	0	0	0	0	0	0	0	0	0	0	0
069	0	0	1.79208	0	0.89856	0	0	0	0	0	0	0	0	0	0	0	0
070	2.8288	2.38	0	0.6836	0	0.08432	0	0	0	0	0	0	0	0	0	0	0
