# Supplementary material for: Defecation status, intestinal microbiota, and habitual diet are associated with the fecal bile acid composition: a cross-sectional study in community-dwelling young participants
Source: Eur J Nutr. 2023 Mar 7;62(5):2015–26. doi: 10.1007/s00394-023-03126-8 (PMC10349756; doi:10.1007/s00394-023-03126-8)
Supplement: Supplementary file 3 — Supplementary file3 (XLSX 17 KB) [file 394_2023_3126_MOESM3_ESM.xlsx]

## Sheet: Sheet1
Article title:	Defecation status, intestinal microbiota, and habitual diet are associated with the fecal bile acid composition: A cross-sectional study in community-dwelling young participants
Journal name:	European Journal of Nutrition
Author names:	Yosuke Saito* and Toyoaki Sagae
	*Corresponding author: Department of Clinical Nutrition, Faculty of Health and Wellness Sciences, Hiroshima International University, E-mail: saito-y@hirokoku-u.ac.jp
Six variables used in the PCA
All these variables were used in the analysis after standardization.
The PCA were performed using the Statistical Package for the Social Sciences Software Ver. 28.0 for Windows (IBM SPSS Statistics Base, Inc., Chicago, IL, USA).
ID	Clostr_iv	Bacter	Clostr_xiva	normal_fece	NDF	AFAT
	%	%	%	time/week	g/1000kcal	g/1000kcal
001	10.839	33.0583	22.2102	5	4.4158	16.991
002	2.62646	29.0485	14.657	3	3.75458	15.3047
003	9.68419	45.405	15.9347	7	4.33904	13.7776
004	4.7132	34.5803	18.7353	6	4.59556	12.7194
005	14.8145	25.5883	17.7615	4	3.87194	15.9117
006	17.2688	28.0203	18.3281	8	6.45834	10.25
007	3.79719	39.6382	17.4607	5	3.77328	11.5359
008	11.383	44.1202	19.9223	5	5.01305	16.9179
009	13.9454	31.1223	33.9526	2	3.48755	16.1232
010	3.7793	43.5707	23.6872	10	6.1073	17.8305
011	0	7.16848	54.4759	12	4.1737	16.9499
012	3.33341	34.915	33.7265	1	3.14687	9.9259
013	5.93188	39.9549	37.9792	6	4.55354	12.0741
014	5.67844	21.5369	30.1365	6	4.50796	12.9606
015	6.71384	40.8364	14.607	12	4.51928	12.9931
016	4.27797	43.2256	27.9857	4	4.0331	15.2574
017	5.22917	23.9296	15.4264	1	4.72157	14.6882
018	7.01002	16.7178	27.4206	8	3.7966	14.7498
019	5.10946	27.3558	25.2136	17	4.10837	10.6335
020	10.2461	33.5072	27.2357	13	3.36943	9.5138
021	1.76977	34.9896	24.2194	3	4.37084	17.4371
022	10.2575	50.0421	10.1537	9	3.94843	16.9419
023	2.69523	9.99447	17.188	3	5.10656	13.6027
024	6.31138	32.9629	24.1127	7	5.52087	12.4687
025	10.9128	30.0178	25.171	5	4.0393	15.7982
027	8.31838	35.9607	34.9405	6	4.14778	11.8991
028	9.89623	63.4003	23.5891	8	4.8391	11.5671
029	9.56563	18.3789	12.7821	3	5.20385	11.6374
030	5.03741	40.9137	12.1903	12	4.76427	14.355
031	6.63031	34.8502	15.2602	5	4.73728	18.2464
032	0	4.85499	54.1176	9	5.30289	14.8343
033	0	32.7485	22.0224	5	2.67704	19.5703
034	7.31302	20.8599	17.2048	12	3.69537	12.4984
035	12.3479	40.3154	22.1422	2	3.5936	16.5975
036	1.20522	16.7425	17.0007	6	3.49199	10.0419
037	7.64988	42.252	28.4497	6	3.88034	15.0504
038	9.85072	33.9572	15.7407	0	3.11562	15.1619
039	4.69308	26.4959	13.2523	4	4.26827	4.11373
040	1.99662	17.1531	34.6638	11	4.15146	11.7558
041	10.0908	3.66545	49.1876	5	2.9816	16.7511
042	3.52908	20.0152	10.231	8	2.6819	15.7829
043	7.01353	8.41506	36.1912	7	4.07252	13.8979
044	1.21278	2.37705	10.1699	2	2.36868	21.2962
045	9.00257	36.6527	11.5152	8	4.60771	6.31396
046	11.8137	63.8467	7.30593	4	3.50356	10.3792
047	0	29.926	13.9634	7	3.49138	11.2179
048	3.00196	20.0227	13.0256	1	4.38891	18.2438
049	10.7841	41.1228	22.759	9	5.11712	17.8453
050	6.25188	24.6751	16.8324	5	4.95881	11.5904
051	6.25507	22.8574	30.9075	8	4.56462	8.39658
052	7.01194	8.10569	32.3703	9	5.51267	17.3848
053	11.3418	20.1673	13.1913	0	4.9853	19.9867
054	12.3768	46.9457	15.4799	6	4.31598	16.7547
055	5.79891	23.1562	49.0713	6	5.18046	16.1754
056	11.9736	40.7761	25.5311	10	3.50573	14.4589
057	5.7337	25.2312	17.398	11	5.69922	21.3682
058	3.73796	28.1514	14.0477	7	4.61416	12.9847
059	7.91424	24.1918	23.0652	5	5.84111	24.5147
060	3.47458	41.466	22.084	7	5.66758	6.77919
061	5.90061	32.7975	7.95067	7	5.09572	14.7114
062	0	37.5854	23.1462	21	5.51164	15.1136
064	5.32257	39.7984	11.4664	15	4.9459	10.9179
065	0	20.9313	50.7283	10	4.59657	11.0085
066	12.9558	43.0012	18.8552	3	2.58856	14.478
068	13.922	30.7498	28.3247	4	2.94995	16.9601
069	8.0784	29.3358	8.65307	8	3.7884	13.157
070	3.05772	6.57511	21.3276	6	6.45071	12.4819
